# Supplementary material for: Transport of Non-Steroidal Anti-Inflammatory Drugs across an Oral Mucosa Epithelium In Vitro Model
Source: Pharmaceutics. 2024 Apr 15;16(4):543. doi: 10.3390/pharmaceutics16040543 (PMC11054638; doi:10.3390/pharmaceutics16040543)
Supplement: Supplementary file 1 [file pharmaceutics-16-00543-s001.zip]

Archive with 1 entries (1 files):
- pharmaceutics-2937427-supplementary.pdf
